# Supplementary material for: Molecular, Biochemical and Ultrastructural Changes Induced by Pb Toxicity in Seedlings of Theobroma cacao L
Source: PLoS One. 2015 Jul 6;10(7):e0129696. doi: 10.1371/journal.pone.0129696 (PMC4493102; doi:10.1371/journal.pone.0129696)
Supplement: S1 Table — Leaves and roots of two progenies of T. cacao exposed to increasing doses of Pb. Mean values intraprogenies followed by the same lowercase letters do not differ by Tukey test (p<0.05). Mean values of four replicates (± SE). (XLSX) [file pone.0129696.s001.xlsx]

## Sheet: Table S1
Table S1 - Concentration of thiobarbituric acid reactive
substances (TBARS) in leaves and roots of two progenies
of T. cacao exposed to increasing doses of Pb.
	Catongo		CCN-10 x SCV-6
Treatment	Leave	Root	Leave	Root
0	5.64a	101.61c	30.98ab	46.12d
0.05	3.12b	45.22e	43.06a	57.19c
0.1	6.42a	81.06d	33.72b	42.96e
0.2	3.12b	81.06d	23.74d	71.64a
0.4	6.42a	164.72a	31.27ab	58.88c
0.8	2.43b	155.03b	29.72c	61.59b
