# Supplementary material for: Molecular, Biochemical and Ultrastructural Changes Induced by Pb Toxicity in Seedlings of Theobroma cacao L
Source: PLoS One. 2015 Jul 6;10(7):e0129696. doi: 10.1371/journal.pone.0129696 (PMC4493102; doi:10.1371/journal.pone.0129696)
Supplement: S2 Table — Leaves and roots of two progenies of T. cacao exposed to increasing doses of Pb. The statistical significance interprogenies was obtained by t-test. (*) p<0.05; (**) p<0.01; (***) p<0.001; (ns) not significant. Mean values intraprogenies followed by the same lowercase letters do not differ by Tukey test (p<0.05). Mean values of four replicates (± SE). (XLSX) [file pone.0129696.s002.xlsx]

## Sheet: Plan1
Table S2- Activity of guaiacol peroxidase (GPX) of
T.cacao plants exposed to increasing doses of Pb.
	Catongo		CCN-10 x SCV-6
Treatment	Leave	Root	Leave	Root
0	87.82e	217.97d	116.24b	314.57e
0.05	225.92d	321.33c	77.84c	402.83d
0.1	450.87b	627.57ab	109.46b	497.84c
0.2	405.48c	656.47a	252.51a	602.44b
0.4	429.23c	592.63b	106.74b	419.18d
0.8	573.63a	299.23c	44.76d	664.80a
