# Supplementary material for: Molecular, Biochemical and Ultrastructural Changes Induced by Pb Toxicity in Seedlings of Theobroma cacao L
Source: PLoS One. 2015 Jul 6;10(7):e0129696. doi: 10.1371/journal.pone.0129696 (PMC4493102; doi:10.1371/journal.pone.0129696)
Supplement: S4 Table — Catongo and CCN-10 x SCA-6 exposed to increasing of Pb doses. The mRNA levels were quantified by quantitative real-time PCR. The mRNA levels were normalized in respect to tubulin, and are expressed relatively to those of control plants that were given a value of 1. Mean values of Intraprogenies followed by the same lowercase letters do not differ by Tukey test (p <0.05). Mean values of six replicates (± SE). (XLSX) [file pone.0129696.s004.xlsx]

## Sheet: Plan 1
	Table S4- Gene expression of peroxidase (PER-1) in leaves
	and roots of T. cacao progeny exposed to increasing
	doses of Pb. 2-ΔΔCt method. β-tubulin gene as a reference.
	Peroxidase (PER-1)
		Catongo		CCN-10 x SCV-6
	Treatment	Leave	Root	Leave	Root
	0	1.0a	1.0b	1.0a	1.0b
	0.2	1.274a	0.872b	0.308b	1.850b
	0.8	0.081b	1.414a	0.388b	4.070a
