# Supplementary material for: Molecular, Biochemical and Ultrastructural Changes Induced by Pb Toxicity in Seedlings of Theobroma cacao L
Source: PLoS One. 2015 Jul 6;10(7):e0129696. doi: 10.1371/journal.pone.0129696 (PMC4493102; doi:10.1371/journal.pone.0129696)
Supplement: S5 Table — Catongo and CCN-10 x SCA-6 exposed to increasing of Pb doses. The mRNA levels were quantified by quantitative real-time PCR. The mRNA levels were normalized in respect to tubulin, and are expressed relatively to those of control plants that were given a value of 1. Mean values of Intraprogenies followed by the same lowercase letters do not differ by Tukey test (p <0.05). Mean values of six replicates (± SE). (XLSX) [file pone.0129696.s005.xlsx]

## Sheet: Plan 1
Table S5- Gene expression of biosynthetic pathway of
phytochelatins (PCs) in leaves and roots of T. cacao
progeny exposed to increasing doses of Pb.
2-ΔΔCt method. β-tubulin gene as a reference.
Phytochelatins (PCs)
	Catongo		CCN-10 x SCV-6
Treatment	Leave	Root	Leave	Root
0	1.0a	1.0b	1.0a	1.0b
0.2	0.087b	0.415c	0.480b	1.650a
0.8	0.100b	1.816a	1.036b	1.224b
