# Supplementary material for: Molecular, Biochemical and Ultrastructural Changes Induced by Pb Toxicity in Seedlings of Theobroma cacao L
Source: PLoS One. 2015 Jul 6;10(7):e0129696. doi: 10.1371/journal.pone.0129696 (PMC4493102; doi:10.1371/journal.pone.0129696)
Supplement: S6 Table — CCN-10 x SCA-6 and Catongo. (XLSX) [file pone.0129696.s006.xlsx]

## Sheet: Plan1
Table S6 - Accumulation of mineral micronutrients (Cu, Fe, Mn , Zn and Pb) in roots
stem and leaves of two progenies of T. cacao exposed to increasing of Pb doses.
Genotypes	Organ	Treatment	Cu	Fe	Mn	Zn	Pb
CCN-10 x SCV-6	Leave	0.0	5.31778	71.9911	480.019	40.4922	0
CCN-10 x SCV-6	Leave	0.05	5.96556	70.1811	495.356	44.3744	0.371111
CCN-10 x SCV-6	Leave	0.1	5.42	74.8833	517.687	47.4844	1.18111
CCN-10 x SCV-6	Leave	0.2	5.83111	65.6111	544.661	44.0378	6.03333
CCN-10 x SCV-6	Leave	0.4	4.84556	73.93	596.051	40.6911	9.09778
CCN-10 x SCV-6	Leave	0.8	5.21333	75.8233	744.88	47.2556	11.0078
CCN-10 x SCV-6	Stem	0.0	8.22889	40.3567	155.813	66.3644	0
CCN-10 x SCV-6	Stem	0.05	9.08889	42.8889	173.066	71.92	1.65333
CCN-10 x SCV-6	Stem	0.1	8.06	42.79	166.056	76.9956	4.28333
CCN-10 x SCV-6	Stem	0.2	7.67111	40.43	155.361	75.71	10.5567
CCN-10 x SCV-6	Stem	0.4	7.21222	40.9678	174.74	77.6278	22.9667
CCN-10 x SCV-6	Stem	0.8	7.48667	37.7578	216.022	78.6556	25.7178
CCN-10 x SCV-6	Root	0.0	8.78778	135.17	97.4022	31.2489	0
CCN-10 x SCV-6	Root	0.05	8.94444	160.502	70.5622	31.1867	7.37889
CCN-10 x SCV-6	Root	0.1	8.31556	209.043	82.9989	31.7589	13.8056
CCN-10 x SCV-6	Root	0.2	7.62778	230.009	77.0167	26.9367	20.6211
CCN-10 x SCV-6	Root	0.4	7.83556	242.043	79.7711	29.7911	45.1511
CCN-10 x SCV-6	Root	0.8	7.66333	256.903	97.23	31.2067	52.1789
Catongo	Leave	0.0	3.49333	74.1544	1879.98	53.1822	0
Catongo	Leave	0.05	4.13444	76.7144	1903.23	54.3411	1.91333
Catongo	Leave	0.1	3.84222	66.9811	1922.9	50.1578	4.04333
Catongo	Leave	0.2	3.84556	76.7233	1970.73	52.7733	6.73778
Catongo	Leave	0.4	4.49889	92.7533	1955.94	57.8578	8.09333
Catongo	Leave	0.8	4.84556	69.9922	1940.31	58.7644	13.1667
Catongo	Stem	0.0	6.53556	40.08	194.449	77.8611	0
Catongo	Stem	0.05	6.41444	34.8922	381.057	75.5544	6.19
Catongo	Stem	0.1	6.97444	43.0233	379.16	78.8867	10.3989
Catongo	Stem	0.2	6.96444	38.8	359.539	76.9856	17.4678
Catongo	Stem	0.4	6.24889	47.4456	187.187	75.4678	19.3567
Catongo	Stem	0.8	6.28556	37.97	271.019	79.8344	22.9189
Catongo	Root	0.0	8.19111	149.03	51.3422	29.0278	0
Catongo	Root	0.05	7.57556	200.206	82.7211	29.8133	5.89
Catongo	Root	0.1	7.27222	220.471	91.7644	28.1211	16.6933
Catongo	Root	0.2	7.73333	252.273	72.8267	29.9344	20.4367
Catongo	Root	0.4	8.11556	264.551	80.5478	29.1844	24.9167
Catongo	Root	0.8	8.20778	282.507	55.95	25.03	26.73
