# Supplementary material for: Molecular, Biochemical and Ultrastructural Changes Induced by Pb Toxicity in Seedlings of Theobroma cacao L
Source: PLoS One. 2015 Jul 6;10(7):e0129696. doi: 10.1371/journal.pone.0129696 (PMC4493102; doi:10.1371/journal.pone.0129696)
Supplement: S7 Table — CCN-10 x SCA-6 and Catongo. (XLSX) [file pone.0129696.s007.xlsx]

## Sheet: Plan1
Table S7 - Accumulation of mineral micronutrients (Mg, K and Ca ) in roots
stem and leaves of two progenies of T. cacao exposed to increasing of Pb doses.
Genotypes	Organ	Treatment	Mg	K	Ca
CCN-10 x SCV-6	Leave	0	4.39	42.7046	11.5931
CCN-10 x SCV-6	Leave	0.05	5.06	42.4608	11.8544
CCN-10 x SCV-6	Leave	0.1	4.64	43.788	11.2922
CCN-10 x SCV-6	Leave	0.2	4.14444	44.8603	11.709
CCN-10 x SCV-6	Leave	0.4	4.01356	45.3647	11.3261
CCN-10 x SCV-6	Leave	0.8	4.20689	46.4153	11.593
CCN-10 x SCV-6	Stem	0	6.42978	42.8234	12.4341
CCN-10 x SCV-6	Stem	0.05	7.13144	43.6039	11.8998
CCN-10 x SCV-6	Stem	0.1	6.86344	43.8547	11.3177
CCN-10 x SCV-6	Stem	0.2	6.63022	44.2374	12.2451
CCN-10 x SCV-6	Stem	0.4	7.08356	46.068	12.4737
CCN-10 x SCV-6	Stem	0.8	8.16778	47.4256	12.274
CCN-10 x SCV-6	Root	0	2.59811	13.423	1.82533
CCN-10 x SCV-6	Root	0.05	2.57133	13.9862	2.21311
CCN-10 x SCV-6	Root	0.1	2.31033	13.8928	2.56511
CCN-10 x SCV-6	Root	0.2	2.48422	13.7439	2.05444
CCN-10 x SCV-6	Root	0.4	2.75578	15.1924	2.36267
CCN-10 x SCV-6	Root	0.8	2.54989	14.3594	2.14033
Catongo	Leave	0.0	6.91456	76.2384	20.6136
Catongo	Leave	0.05	5.31011	72.2739	17.2954
Catongo	Leave	0.1	6.41767	74.0169	18.3774
Catongo	Leave	0.2	5.72711	70.9541	18.2733
Catongo	Leave	0.4	5.71367	58.5237	18.064
Catongo	Leave	0.8	6.15622	59.8412	18.6519
Catongo	Stem	0.0	10.38	30.2992	14.5944
Catongo	Stem	0.05	9.84122	33.7221	14.0266
Catongo	Stem	0.1	10.9949	33.3258	15.6456
Catongo	Stem	0.2	10.8607	33.254	15.4686
Catongo	Stem	0.4	9.72533	36.8493	15.3868
Catongo	Stem	0.8	10.5622	29.2653	13.9542
Catongo	Root	0.0	2.346	13.7871	2.96389
Catongo	Root	0.05	2.27644	15.3292	2.90233
Catongo	Root	0.1	2.42022	13.7441	3.47811
Catongo	Root	0.2	2.45833	16.5372	3.98
Catongo	Root	0.4	2.92489	17.3356	3.31933
Catongo	Root	0.8	2.45244	14.578	2.57678
